# Supplementary material for: Expanding the Regulon of the Bradyrhizobium diazoefficiens NnrR Transcription Factor: New Insights Into the Denitrification Pathway
Source: Front Microbiol. 2019 Aug 20;10:1926. doi: 10.3389/fmicb.2019.01926 (PMC6710368; doi:10.3389/fmicb.2019.01926)
Supplement: TABLE S3 — List of the 175 genes induced under anoxic denitrifying conditions and at the same time their expression is downregulated in the nnrR mutant in comparison to the WT, both cultivated in anoxic denitrifying conditions. [file Table_3.XLSX]

## Sheet: Table S3
Supplementary Table S3. List of the 175 genes induced under anoxic denitrifying conditions in the WT and at the same time their expression is downregulated in the nnrR mutant in comparison to the WT, both cultivated in anoxic denitrifying conditions.
Querya	FC (DnnrR anoxia vs. WT anoxia)b	FC (WT anoxia vs. oxia)c	Locus_tagd	Gene namee	Productf
bll0225	-2.74725	3.061	Bdiaspc4_00775	phbB	acetoacetyl-CoA reductase
blr0314	-4.7619	23.07	Bdiaspc4_01230	nosR	regulatory protein NosR
blr0315	-6.41026	25.73	Bdiaspc4_01235	nosZ	TAT-dependent nitrous-oxide reductase
blr0316	-6.41026	15.35	Bdiaspc4_01240	nosD	nitrous oxide reductase family maturation protein NosD
blr0317	-7.5188	13.67	Bdiaspc4_01245	nosF	ABC transporter ATP-binding protein
blr0318	-9.25926	23.08	Bdiaspc4_01250	nosY	ABC transporter permease
blr0319	-6.17284	10.2	Bdiaspc4_01255	nosL	copper resistance protein CopZ
blr0320	-5.95238	13.05	Bdiaspc4_01260	nosX	FAD:protein FMN transferase
blr0328	-4.20168	2.689	Bdiaspc4_01305		hypothetical protein
blr0329	-5.71429	2.256	Bdiaspc4_01310		response regulator
bll0389	-5.46448	2.407	Bdiaspc4_01620		PilZ domain-containing protein
bsr0398	-3.89105	4.835	Bdiaspc4_01665		hypothetical protein
bll0888	-2.11416	2.677	Bdiaspc4_04280		acyl CoA:acetate/3-ketoacid CoA transferase
bll0913	-4.13223	2.465	Bdiaspc4_04400		branched-chain amino acid ABC transporter substrate-binding protein
blr0964	-4.329	2.021	Bdiaspc4_04660		NAD(P)/FAD-dependent oxidoreductase
bll0979	-7.29927	4.581	Bdiaspc4_04745		branched-chain amino acid ABC transporter substrate-binding protein
bll0980	-6.49351	4.117	Bdiaspc4_04750		long-chain-fatty-acid--CoA ligase
blr0984	-5.61798	2.424	Bdiaspc4_04770		AraC family transcriptional regulator
bll1047	-12.7714	2.489	Bdiaspc4_05090		MarR family transcriptional regulator
blr1309	-2.3753	3.547	Bdiaspc4_06495		propionyl-CoA synthetase
blr1311	-7.57576	52.21	Bdiaspc4_06505		OmpW family protein
bsl1442	-2.83286	2.311	Bdiaspc4_07255		Flp family type IVb pilin
blr1564	-3.24675	2.352	Bdiaspc4_07905		hypothetical protein
bll1636	-4.23729	2.305	Bdiaspc4_08255		hypothetical protein
bll1718	-2.77008	2.062	Bdiaspc4_08720		C4-dicarboxylate transporter 1
blr1743	-13.7931	23.68	Bdiaspc4_08825	nifD	nitrogenase molybdenum-iron protein alpha chain
blr1744	-11.8906	22.43	Bdiaspc4_08830	nifK	nitrogenase molybdenum-iron protein subunit beta
blr1745	-15.1286	9.252	Bdiaspc4_08835	nifE	nitrogenase iron-molybdenum cofactor biosynthesis protein NifE
blr1747	-4.7619	3.89	Bdiaspc4_08845	nifX	nitrogen fixation protein NifX
blr1748	-4.90196	5.991	Bdiaspc4_08850		NifX-associated nitrogen fixation protein
bsr1749	-5.74713	4.672	Bdiaspc4_08855		hypothetical protein
bsr1750	-6.06061	7.702	Bdiaspc4_08860	fdxB	ferredoxin III, nif-specific
blr1755	-9.09091	18.89	Bdiaspc4_08885		iron-sulfur cluster assembly accessory protein
blr1756	-11.8064	7.749	Bdiaspc4_08890	nifS	cysteine desulfurase NifS
bsr1757	-5.15464	9.024	Bdiaspc4_08895	nifT	putative nitrogen fixation protein NifT
blr1759	-7.75194	4.235	Bdiaspc4_08905	nifB	nitrogenase cofactor biosynthesis protein NifB
bsr1760	-8.92857	5.594	Bdiaspc4_08910		ferredoxin-like protein in nif region
blr1761	-4.1841	2.586	Bdiaspc4_08915		nitrogen fixation protein NifZ
bll1766	-7.0922	19.55	Bdiaspc4_08945		OmpW family protein
blr1770	-3.67647	4.97	Bdiaspc4_08965		nitrogen fixation protein NifQ
blr1771	-3.2	6.6	Bdiaspc4_08975	nifW	nitrogenase stabilizing/protective protein NifW
blr1773	-3.09598	2.336	Bdiaspc4_08985		protein FixB
blr1774	-4.06504	2.44	Bdiaspc4_08990		protein FixC
bll1872	-3.96825	4.276	Bdiaspc4_09500		omptin family outer membrane protease
bll1875	-8.84956	4.122	Bdiaspc4_09515		SET domain-containing protein-lysine N-methyltransferase
blr1880	-2.89017	2.055	Bdiaspc4_09540		LuxR family transcriptional regulator
blr1883	-2.62467	9.457	Bdiaspc4_09550	rpoN1	RNA polymerase sigma-54 factor
bll1906	-22.2222	46.93	Bdiaspc4_09680		GNAT family N-acetyltransferase
blr1912	-5.55556	4.531	Bdiaspc4_09710		hypothetical protein
bll1944	-3.73134	8.495	Bdiaspc4_09875		porin family protein
bll1981	-2.57732	4.686	Bdiaspc4_10055		Nif11 family protein
blr2006	-2.34742	2.055	Bdiaspc4_10180	id676	hypothetical protein
bll2007	-8.26446	56.91	Bdiaspc4_10185	hemN1	oxygen-independent coproporphyrinogen III oxidase
blr2106	-45.045	40.47	Bdiaspc4_10735		L-ectoine synthase
blr2133	-16.4474	15.13	Bdiaspc4_10880		phytanoyl-CoA dioxygenase family protein
blr2134	-9.43396	8.251	Bdiaspc4_10885		cupin domain-containing protein
blr2135	-7.57576	5.349	Bdiaspc4_10890		hypothetical protein
blr2136	-7.69231	4.155	Bdiaspc4_10895		PLP-dependent aminotransferase family protein
blr2146	-4.03226	11.2	Bdiaspc4_10950		short-chain type dehydrogenase/reductase
blr2169	-3.14465	2.024	Bdiaspc4_11095		transketolase family protein
bsl2328	-3.50877	6.592	Bdiaspc4_11920		DUF2783 domain-containing protein
bll2329	-3.69004	7.207	Bdiaspc4_11925		FAD-dependent oxidoreductase
bll2330	-4.20168	21.62	Bdiaspc4_11930		VOC family protein
bll2388	-11.2994	15.15	Bdiaspc4_12230		cytochrome c family protein
blr2485	-3.47222	2.715	Bdiaspc4_12760	petA	ubiquinol-cytochrome c reductase iron-sulfur subunit
blr2486	-4.92611	2.184	Bdiaspc4_12765		cytochrome b/c1
bsl2560	-4.42478	2.311	Bdiaspc4_13165		hypothetical protein
blr2589	-8.33333	3.189	Bdiaspc4_13340		EAL domain-containing protein
bll2664	-2.25225	3.878	Bdiaspc4_13755		DUF1254 domain-containing protein
blr2668	-10.582	10.39	Bdiaspc4_13780		phenol degradation protein meta
blr2763	-2.10526	58.71	Bdiaspc4_14290	ccoN/fixN	cytochrome-c oxidase, cbb3-type subunit I
blr2764	-2.90698	55.52	Bdiaspc4_14295	ccoO/fixO	cytochrome-c oxidase, cbb3-type subunit II
blr2809	-2.25225	2.75	Bdiaspc4_14525		nitrate reductase
bsr2847	-3.7037	23.15	Bdiaspc4_14720		hypothetical protein
bll2905	-2.71003	2.798	Bdiaspc4_15020		cytochrome P450
blr2932	-7.57576	7.282	Bdiaspc4_15155		methyl-accepting chemotaxis protein
blr2933	-6.17284	2.797	Bdiaspc4_15160		PAS domain S-box protein
bsr3073	-3.78788	4.198	Bdiaspc4_15875		hypothetical protein
bsl3211	-35.5872	36.53	Bdiaspc4_16610		hypothetical protein
blr3212	-105.374	53.79	Bdiaspc4_16615	norE	cytochrome c oxidase subunit 3 family protein
bsr3213	-14.556	7.451	Bdiaspc4_16620		hypothetical protein
blr3214	-70.4225	81.2	Bdiaspc4_16625	norC	cytochrome c
blr3215	-159.236	71.19	Bdiaspc4_16630	norB	nitric oxide reductase subunit B
blr3216	-69.9301	56.3	Bdiaspc4_16635	norQ	CbbQ/NirQ/NorQ/GpvN family protein
blr3217	-16.8067	17.59	Bdiaspc4_16640	norD	VWA domain-containing protein
blr3218	-2.96736	15.84	Bdiaspc4_16645		HAD family hydrolase
blr3221	-4.38596	66.99	Bdiaspc4_16655		sugar ABC transporter substrate-binding protein
blr3222	-7.69231	56.81	Bdiaspc4_16660		sugar ABC transporter permease
blr3223	-10.0402	41.66	Bdiaspc4_16665		carbohydrate ABC transporter permease
blr3224	-10.7759	75.93	Bdiaspc4_16670		ABC transporter ATP-binding protein
blr3225	-19.7239	51.28	Bdiaspc4_16675		SDR family oxidoreductase
blr3226	-4.38596	7.053	Bdiaspc4_16680		ribulokinase
blr3227	-7.8125	8.529	Bdiaspc4_16685		carbohydrate kinase
blr3350	-4.52489	2.425	Bdiaspc4_17315		xanthine dehydrogenase family protein molybdopterin-binding subunit
blr3500	-6.13497	2.534	Bdiaspc4_18085		type II and III secretion system protein family protein
blr3501	-6.94444	2.833	Bdiaspc4_18090		hypothetical protein
blr3502	-8.84956	3.275	Bdiaspc4_18095		tetratricopeptide repeat protein
bll3611	-4.25532	2.332	Bdiaspc4_18640		caspase family protein
blr3679	-5.78035	2.644	Bdiaspc4_18985		toluene hydroxylase
blr3680	-2.01207	2.358	Bdiaspc4_18990		monooxygenase
bll3835	-5.95238	31.64	Bdiaspc4_19825		PepSY domain-containing protein
blr4116	-3.58423	15.83	Bdiaspc4_21305		CBS domain-containing protein
blr4117	-5.49451	10.98	Bdiaspc4_21310		3'-5' exonuclease
blr4191	-6.66667	6.029	Bdiaspc4_21720		histidine kinase
blr4352	-7.46269	3.247	Bdiaspc4_22595		porin family protein
bll4354	-2.10084	2.351	Bdiaspc4_22610		porin family protein
bsl4407	-2.92398	2.95	Bdiaspc4_22935		hypothetical protein
bsl4623	-3.37838	4.898	Bdiaspc4_24190		hypothetical protein
blr4629	-2.14133	4.367	Bdiaspc4_24230		hypothetical protein
blr4770	-2.75482	2.257	Bdiaspc4_25015		lytic transglycosylase domain-containing protein
blr4934	-4.54545	2.187	Bdiaspc4_25905		hypothetical protein
bll5026	-6.99301	2.315	Bdiaspc4_26405	hppa	K+-insensitive pyrophosphate-energized proton pump
bll5085	-8.84956	2.512	Bdiaspc4_26730		hypothetical protein
bsr5172	-3.01205	2.22	Bdiaspc4_27195		hypothetical protein
blr5174	-4.16667	2.11	Bdiaspc4_27205		porin family protein
blr5406	-2.03666	2.009	Bdiaspc4_28495		FAD-dependent monooxygenase
bll5471	-2.34192	2.14	Bdiaspc4_28845		hypothetical protein
bll5555	-2.36407	4.817	Bdiaspc4_29330		phasin
bll5770	-2.36967	5.06	Bdiaspc4_30475		carboxymuconolactone decarboxylase family protein
blr5774	-2.68097	11.74	Bdiaspc4_30495		NAD(P)/FAD-dependent oxidoreductase
blr5775	-4.09836	10.77	Bdiaspc4_30500	trxC	thioredoxin TrxC
bsr5776	-2.6738	26.24	Bdiaspc4_30505		DUF2892 domain-containing protein
blr5777	-2	6.999	Bdiaspc4_30510		DUF302 domain-containing protein
bll5842	-3.25733	2.305	Bdiaspc4_30840	flaF	flagellar biosynthesis regulatory protein FlaF
bll5846	-4.92611	2.279	Bdiaspc4_30860		DUF1522 domain-containing protein
bll6183	-15.0602	3.126	Bdiaspc4_32615		TonB-dependent receptor
blr6185	-4.73934	2.113	Bdiaspc4_32625		DNA-binding response regulator
bll6212	-3.67647	2.076	Bdiaspc4_32770		helix-turn-helix domain-containing protein
bll6222	-17.1233	17.82	Bdiaspc4_32820		group III truncated hemoglobin
bll6402	-4.11523	2.726	Bdiaspc4_33760		carbon-nitrogen hydrolase family protein
bll6403	-10.8696	3.202	Bdiaspc4_33765		branched-chain amino acid ABC transporter permease
bll6405	-4.01606	2.938	Bdiaspc4_33775		ABC transporter ATP-binding protein
blr6437	-5.71429	2.134	Bdiaspc4_33940		SMP-30/gluconolactonase/LRE family protein
bll6469	-4.08163	2.366	Bdiaspc4_34110		NAD-dependent malic enzyme
bll6496	-3.98406	2.1	Bdiaspc4_34245		EAL domain-containing protein
bll6524	-4.46429	6.719	Bdiaspc4_34390		hypothetical protein
blr6718	-3.92157	4.747	Bdiaspc4_35425		cupin domain-containing protein
blr6743	-5.18135	2.591	Bdiaspc4_35565		2-oxoacid:acceptor oxidoreductase subunit alpha
blr6744	-4.36681	2.424	Bdiaspc4_35570		2-oxoacid:ferredoxin oxidoreductase subunit beta
bsl6929	-3.63636	2.286	Bdiaspc4_36540	hypC	HypC/HybG/HupF family hydrogenase formation chaperone
blr6951	-3.58423	9.931	Bdiaspc4_36650	modA	molybdate ABC transporter substrate-binding protein
blr7040	-4.25532	96.49	Bdiaspc4_37140	napC	cytochrome C
blr7084	-4.14938	4.365	Bdiaspc4_37380	nnrR	Crp/Fnr family transcriptional regulator
bsl7085	-29.2398	133.8	Bdiaspc4_37385		DUF1858 domain-containing protein
bll7086	-4.31034	43.82	Bdiaspc4_37390	hemN2	oxygen-independent coproporphyrinogen III oxidase
blr7088	-4.25532	17.47	Bdiaspc4_37400		copper chaperone PCu(A)C
blr7089	-20.9644	161.4	Bdiaspc4_37405	nirK	nitrite reductase, copper-containing
blr7090	-7.0922	13.22	Bdiaspc4_37410		formylglycine-generating enzyme family protein
blr7321	-9.25926	8.671	Bdiaspc4_38610		DUF1269 domain-containing protein
blr7544	-5.34759	2.246	Bdiaspc4_39800	cycA	cytochrome c family protein
bll7626	-46.0829	121.7	Bdiaspc4_40245		U32 family peptidase
bll7627	-14.9925	75.27	Bdiaspc4_40250		U32 family peptidase
bll7628	-10.2775	10.05	Bdiaspc4_40255		sterol-binding protein
blr7629	-13.8696	33.88	Bdiaspc4_40260		UbiD family decarboxylase
blr7631	-7.87402	5.543	Bdiaspc4_40270		NUDIX domain-containing protein
bll7642	-2.60417	2.449	Bdiaspc4_40340		DUF1236 domain-containing protein
bll7648	-2.93255	5.015	Bdiaspc4_40390		ferritin-like domain-containing protein
blr7684	-4.03226	2.728	Bdiaspc4_40605		hypothetical protein
blr7685	-3.367	2.445	Bdiaspc4_40610		PilZ domain-containing protein
bsr7720	-4.06504	2.613	Bdiaspc4_40840		hypothetical protein
bll7787	-3.06748	22.97	Bdiaspc4_41200		hypothetical protein
bll7799	-2.5641	2.826	Bdiaspc4_41265		acyl-CoA dehydrogenase
bll7802	-3.78788	2.503	Bdiaspc4_41280		acyl-CoA synthetase
bll7803	-5.12821	2.192	Bdiaspc4_41285		enoyl-CoA hydratase/isomerase family protein
bll7804	-5.91716	3.826	Bdiaspc4_41290		SDR family NAD(P)-dependent oxidoreductase
blr7806	-4.60829	5.781	Bdiaspc4_41300		acetyl-CoA C-acyltransferase
blr7807	-4.13223	3.348	Bdiaspc4_41305		acyl-CoA synthetase
blr7815	-3.21543	2.864	Bdiaspc4_41345		flagellar biosynthesis protein FlgA
blr7816	-9.80392	4.458	Bdiaspc4_41350		ABC transporter substrate-binding protein
blr7829	-6.84932	4.28	Bdiaspc4_41415		branched-chain amino acid ABC transporter substrate-binding protein
bll7929	-10.1112	2.826	Bdiaspc4_41945		ABC transporter ATP-binding protein
blr7961	-3.28947	43.67	Bdiaspc4_42105		Hsp20/alpha crystallin family protein
bll7981	-5.91716	22.11	Bdiaspc4_42205		dehydrogenase
bll7982	-4.29185	31.21	Bdiaspc4_42210		class I SAM-dependent methyltransferase
trnfM-CAU	-2.6	11.1	Bdiaspc4_41705		tRNA-Met
a Best blast hit in the B. diazoefficiens USDA 110 genome (Kaneko et al., 2002; GenBank acc. # NC_004463.1; RefSeq annotation as from January 2016).
b Fold change (FC) values of gene expression in the nnrR mutant in comparison to the WT, both cultured in anoxic dentrifying conditions.
c FC values of gene expression in wild-type cells cultured anoxic denitrifying conditions in comparison to those in cells cultured oxically.
d Nomenclature of B. diazoefficiens 110spc4 genes according to the NCBI annotation (GenBank acc. # CP032617); Fernández et al., 2019.
e Gene name according to the NCBI annotation with modifications marked in grey (GenBank acc. # CP032617); Fernández et al., 2019.
f Protein/gene product according to the NCBI annotation (GenBank acc. # CP032617; Fernández et al., 2019).
